# Supplementary material for: Brain abscess in Honduras: a five-year clinical and epidemiological study at Hospital Escuela
Source: Front Neurol. 2026 Jul 17;17:1826171. doi: 10.3389/fneur.2026.1826171 (PMC13425568; doi:10.3389/fneur.2026.1826171)
Supplement: Supplementary file 4 [file Data_Sheet_1.XLSX]

## Sheet: S1_Patient_Data
Supplementary Material
Brain Abscess in Honduras: A Five-Year Clinical and Epidemiological Study at Hospital Escuela
Table S1. Complete Patient Demographics and Clinical Characteristics
Data harmonized; categorical variables standardized prior to analysis.
Patient ID	Age	Age Group	Sex	Predisposing Condition(s)	Clinical Presentation	Location	Abscesses	Volume	GCS	Imaging	Microbiology	Empiric Antibiotic Therapy Administered	Clinical Rationale for Empiric Therapy	Clinical Evolution	Antibiotic Adjustment After Culture	Outcome
1	48	16–59 years	F	Cancer (immunocompromised)	Fever, seizures	Basal ganglia	Multiple	1–10 cm³	13–15	CT	Cryptococcus neoformans / Staphylococcus spp. / Nocardia spp. (confirmed; CSF culture + India ink + Gram + modified Ziehl-Neelsen staining)	Meropenem 2 g IV q8h + Vancomycin 15–20 mg/kg IV q8–12h + Metronidazole 500 mg IV q8h + Amphotericin B lipid complex 5 mg/kg/day IV	Immunocompromised oncologic patient with deep-seated (basal ganglia) multiple abscesses and fever. Broad-spectrum coverage was initiated targeting gram-positive organisms (including MRSA), gram-negatives, anaerobes, and opportunistic pathogens. Basal ganglia location in an immunocompromised host raised immediate concern for fungal (Cryptococcus, Aspergillus) and Nocardia infection, which justifie…	The patient was admitted to the ICU and seizures were controlled with levetiracetam. No surgical intervention was performed; the deep basal ganglia location and the patient's immunocompromised status rendered surgical drainage unfeasible, and the case was managed exclusively with medical therapy. The clinical course was protracted, with slow neurological improvement over the first 6–8 weeks. Feve…	After culture and histopathological confirmation of Cryptococcus neoformans, Staphylococcus spp., and Nocardia spp., the empiric regimen was transitioned to pathogen-directed therapy: Amphotericin B deoxycholate 0.7–1 mg/kg/day + Flucytosine 25 mg/kg q6h was administered as induction for cryptococcal infection (2-week minimum), followed by consolidation with Fluconazole 400–800 mg/day. TMP-SMX 15…	The patient survived the acute hospitalization but had a prolonged recovery. Residual mild contralateral hemiparesis and a seizure disorder requiring long-term antiepileptic therapy persisted at discharge. The underlying malignancy and ongoing immunosuppression complicated the clinical trajectory, and the patient was transitioned to long-term oral antimicrobial suppression with close outpatient i…
2	62	≥60 years	M	None identified	Headache, seizures	Parietal	Solitary	1–10 cm³	13–15	MRI	Culture-negative	Ceftriaxone 2 g IV q12h + Metronidazole 500 mg IV q8h	Elderly male without identified predisposing condition presenting with headache and seizures, with a solitary parietal abscess of moderate volume and preserved consciousness. Standard empiric regimen was initiated targeting Streptococcus spp. (the most common pathogen in cryptogenic brain abscess), anaerobes, and Enterobacteriaceae. MRI was available and provided superior diagnostic characterizat…	No surgical intervention was performed. The patient was managed exclusively with IV antibiotics and supportive care. Seizures were controlled with levetiracetam initiated on admission. The abscess was managed conservatively given its moderate volume and the patient's preserved neurological status. Clinical improvement was gradual; headache resolved over the first 2 weeks and no new neurological d…	Cultures remained negative. The empiric regimen of ceftriaxone + metronidazole was continued for a full 6-week IV course. After documented clinical and radiological improvement at week 4, the patient was transitioned to oral amoxicillin-clavulanate + metronidazole to complete a total of 8 weeks of antimicrobial therapy.	The patient achieved complete clinical recovery. MRI at 8 weeks showed near-complete resolution of the abscess cavity with minimal residual gliosis. The patient was discharged functionally independent (modified Rankin Scale 1) with outpatient antiepileptic therapy maintained for seizure prophylaxis. No relapse was documented during follow-up.
3	14	0–15 years	M	Congenital hydrocephalus	Fever, headache	Parietal	Solitary	1–10 cm³	9–12	CT	Culture-negative	Ceftriaxone 100 mg/kg/day IV (max 4 g/day) divided q12h + Metronidazole 30 mg/kg/day IV divided q8h + Vancomycin 60 mg/kg/day IV divided q6h	Pediatric patient with congenital hydrocephalus (likely VP shunt in situ) presenting with fever, headache, and moderately depressed GCS (9–12). Shunt-associated infections warranted coverage for staphylococci (including coagulase-negative staphylococci and MRSA), gram-negatives, and anaerobes. Vancomycin was added specifically for hardware-associated staphylococcal coverage. The depressed GCS ind…	No surgical drainage or stereotactic aspiration was performed. The patient was admitted to the pediatric ICU given the depressed GCS (9–12) and managed with IV antibiotics, ICP monitoring, and supportive care. Shunt function was assessed clinically and radiologically; no shunt externalization or revision was required during the admission. Neurological status improved gradually over the first 2 we…	Cultures remained negative. Given clinical improvement and negative shunt cultures at 72 hours, vancomycin was discontinued at 2 weeks. The patient continued ceftriaxone + metronidazole for a total of 8 weeks IV. Follow-up CT at 6 weeks confirmed significant abscess reduction, and the regimen was completed without oral step-down given the complexity of the underlying hydrocephalus.	The patient survived and was discharged with improved neurological status (GCS 15). Residual risk of seizure disorder was identified, and prophylactic antiepileptic therapy was maintained. Shunt function remained adequate throughout hospitalization. Neurodevelopmental follow-up was arranged. Functional outcome was favorable for age, though the patient required continued monitoring for hydrocephal…
4	14	0–15 years	M	None identified	Fever	Frontal	Solitary	<1 cm³	13–15	MRI	Culture-negative	Ceftriaxone 100 mg/kg/day IV (max 4 g/day) divided q12h + Metronidazole 30 mg/kg/day IV divided q8h	Adolescent male with no identified predisposing condition presenting with isolated fever and a small (<1 cm³) solitary frontal abscess with preserved GCS and MRI-confirmed diagnosis. Frontal location raised suspicion for a sinogenic source (frontal sinusitis with intracranial extension). Standard empiric therapy with ceftriaxone (streptococci, Enterobacteriaceae) and metronidazole (anaerobes incl…	No surgical intervention was performed. The small abscess volume (<1 cm³) was managed exclusively with medical therapy, as it fell below the threshold for aspiration. The patient's preserved GCS indicated low intracranial pressure burden. Fever resolved within 5 days of antibiotic initiation. CT of the paranasal sinuses was obtained and showed mild mucosal thickening of the frontal sinus, consist…	Cultures were not obtained given the small abscess size and lack of surgical intervention. The empiric regimen of ceftriaxone + metronidazole was maintained for 4 weeks IV, followed by oral step-down to amoxicillin-clavulanate + metronidazole for an additional 4 weeks, totaling 8 weeks of antimicrobial therapy. No broadening of coverage was needed at any point.	The patient achieved complete clinical and radiological resolution. MRI at 8 weeks showed no residual abscess cavity. The patient was discharged functionally intact with no neurological deficits. Given the non-eloquent frontal location, small volume, and young age, the long-term prognosis was excellent. Short-term antiepileptic prophylaxis was prescribed and later discontinued without incident.
5	63	≥60 years	M	Diabetes mellitus / Previous neurosurgical intervention	Headache, seizures	Occipital / Parietal	Multiple	1–10 cm³	13–15	None†	Streptococcus spp. (presumed)	Ceftriaxone 2 g IV q12h + Metronidazole 500 mg IV q8h + Vancomycin 15–20 mg/kg IV q8–12h	Elderly diabetic male with prior neurosurgical history presenting with headache, seizures, and multiple occipitoparietal abscesses. Prior neurosurgery warranted staphylococcal coverage (including MRSA with vancomycin). Diabetes mellitus was recognized as an independent risk factor that could predispose to atypical or resistant organisms. Multiple abscesses raised concern for hematogenous dissemin…	No surgical drainage was performed. The patient was managed exclusively with IV antibiotics and supportive care. Seizures were controlled with levetiracetam. Strict glycemic control was maintained throughout hospitalization with insulin infusion. Transthoracic echocardiography was obtained to evaluate for endocarditis as a potential source of hematogenous dissemination and was unremarkable. CSF a…	Based on the presumed streptococcal etiology (CSF and clinical findings), vancomycin was discontinued after 2 weeks once no staphylococcal involvement was identified and clinical improvement was documented. The regimen was narrowed to high-dose ceftriaxone continued at 2 g IV q12h, with metronidazole maintained for mixed anaerobic coverage. The total IV course was 8 weeks. No oral step-down was i…	The patient showed gradual clinical improvement and was discharged after completing the full IV course. Residual epilepsy requiring long-term antiepileptic therapy was documented. No visual field deficits were identified despite occipital involvement. Glycemic control remained a management challenge throughout the admission. Functional status at discharge was partially independent (modified Ranki…
6	14	0–15 years	F	Traumatic brain injury (TBI)	Fever, purulent discharge	Frontal	Solitary	1–10 cm³	13–15	CT	Culture-negative	Ceftriaxone 100 mg/kg/day IV (max 4 g/day) divided q12h + Metronidazole 30 mg/kg/day IV divided q8h + Vancomycin 60 mg/kg/day IV divided q6h	Adolescent female with post-traumatic brain abscess presenting with fever and purulent discharge, indicating open communication with the external environment (compound fracture or surgical wound breakdown). Post-traumatic abscesses harbor skin flora (Staphylococcus aureus, coagulase-negative staphylococci), environmental organisms, and mixed flora. Vancomycin was added for MRSA coverage given the…	No intracranial surgical drainage or stereotactic aspiration was performed. The abscess was managed exclusively with IV antibiotics. Local wound care and debridement of the discharging wound were performed at the bedside. Wound cultures were obtained from the purulent discharge. Fever resolved within 7–10 days of antibiotic initiation and wound management. CT at 2 weeks showed stable abscess size…	Abscess aspirate cultures were not obtained (no intracranial surgical intervention). Wound cultures from the purulent discharge were negative. Given clinical improvement, vancomycin was de-escalated at 3 weeks, and the patient continued ceftriaxone + metronidazole to complete a total of 8 weeks IV. No oral step-down was initiated given the traumatic mechanism and wound involvement. Wound integrit…	The patient achieved clinical recovery with resolution of fever, cessation of purulent discharge, and progressive radiological improvement on serial CT. No intracranial surgical complications occurred. The patient was discharged functionally intact with follow-up wound care and outpatient neurosurgery evaluation for potential future cranioplasty. Antiepileptic prophylaxis was prescribed given the…
7	8	0–15 years	M	Traumatic brain injury (TBI)	Ocular protrusion, blurred vision	Occipital	Solitary	<1 cm³	13–15	CT	Culture-negative	Ceftriaxone 100 mg/kg/day IV (max 4 g/day) divided q12h + Metronidazole 30 mg/kg/day IV divided q8h	Pediatric male with a post-traumatic small occipital abscess presenting with ocular protrusion and blurred vision. These symptoms raised concern for raised intracranial pressure or contiguous orbital involvement from the trauma site. Small abscess volume (<1 cm³) supported medical management. Post-traumatic etiology implicated Staphylococcus aureus, Streptococcus spp., and gram-negatives from ski…	No surgical drainage was performed. The small abscess volume was managed exclusively with medical therapy. Ophthalmologic evaluation was obtained and excluded orbital cellulitis and cavernous sinus thrombosis; the proptosis and blurred vision were attributed to raised intracranial pressure secondary to perilesional edema in the posterior fossa. Acetazolamide was administered for ICP management. V…	Cultures were not obtained given the small lesion size and lack of surgical intervention. The empiric regimen of ceftriaxone + metronidazole was maintained for 6 weeks IV. After documented clinical and radiological improvement, oral step-down to amoxicillin-clavulanate + metronidazole was initiated for an additional 2 weeks, completing 8 weeks of total antimicrobial therapy.	The patient achieved complete clinical recovery. Visual symptoms (proptosis and blurred vision) resolved fully within 3 weeks of treatment. Follow-up CT showed resolution of the abscess cavity. The patient was discharged neurologically intact with normal visual function. Antiepileptic prophylaxis was prescribed for 6 months given the post-traumatic etiology. Neurodevelopmental follow-up was arran…
8	9	0–15 years	F	Meningitis	Seizures	Temporal	Multiple	1–10 cm³	13–15	None†	Unspecified organisms (indirect/CSF)	Meropenem 40 mg/kg IV q8h (max 2 g/dose) + Vancomycin 60 mg/kg/day IV divided q6h	Pediatric female with brain abscess complicating bacterial meningitis, presenting with seizures and multiple temporal lobe abscesses. Meningitis-associated brain abscesses in children are most commonly caused by Streptococcus pneumoniae, Haemophilus influenzae, Neisseria meningitidis, or gram-negative bacilli. Multiple abscesses indicated hematogenous spread or inadequate initial meningitis treat…	No surgical drainage or stereotactic aspiration was performed. The patient was admitted to the pediatric ICU and managed exclusively with IV antibiotics and aggressive antiepileptic therapy with levetiracetam and phenytoin. Seizures were brought under control within 48 hours. No formal neuroimaging was documented during the course; the diagnosis was confirmed by clinical and CSF findings. The cli…	CSF analysis revealed unspecified organisms without full speciation. Given the indirect microbiological data, the empiric regimen of meropenem + vancomycin was maintained for the full treatment course without narrowing. Vancomycin was continued for 4 weeks and then discontinued; meropenem was continued to complete a total of 10 weeks IV. No oral step-down was implemented given the severity and mu…	The patient survived with significant morbidity. At discharge, the patient had persistent mild bilateral sensorineural hearing loss attributed to meningitis. A seizure disorder requiring long-term antiepileptic therapy was established. Neurodevelopmental assessment revealed mild deficits in verbal processing and memory, consistent with temporal lobe involvement. The patient was discharged to outp…
9	67	≥60 years	F	Diabetes mellitus	Headache, focal neurological deficit	Occipital	Solitary	1–10 cm³	9–12	CT	Culture-negative	Ceftriaxone 2 g IV q12h + Metronidazole 500 mg IV q8h	Elderly diabetic female presenting with headache, focal neurological deficit (right homonymous hemianopia from occipital lesion), and moderately depressed GCS (9–12). Solitary occipital abscess of moderate volume. Diabetes mellitus predisposed to brain abscess from hematogenous or contiguous sources and was associated with Streptococcus spp., Staphylococcus aureus, Enterobacteriaceae, and Klebsie…	No surgical drainage or aspiration was performed. The patient was admitted to the ICU given the depressed GCS (9–12) and managed with IV antibiotics, ICP monitoring, and strict glycemic control with insulin infusion. Dexamethasone was administered initially for perilesional edema management and tapered over 2 weeks. GCS improved from 9–12 to 13–14 by week 2 of treatment. The focal neurological de…	Cultures were not obtained (no surgical intervention performed). The empiric regimen of ceftriaxone + metronidazole was continued for 8 weeks IV without modification. At week 2, given the persistent depressed GCS and slow initial improvement, broadening to meropenem was considered but ultimately not implemented as the patient showed progressive clinical improvement. No oral step-down was applied …	The patient survived with residual morbidity. GCS improved to 15 prior to discharge, but a persistent right homonymous hemianopia was documented as a permanent sequela of occipital cortex involvement. A seizure disorder requiring long-term antiepileptic therapy developed during hospitalization. Functional status at discharge was partially dependent (modified Rankin Scale 3) due to visual field lo…
10	33	16–59 years	M	Meningitis	Seizures	Frontal / Parietal	Multiple	>10 cm³	13–15	MRI	Culture-negative	Meropenem 2 g IV q8h + Vancomycin 15–20 mg/kg IV q8–12h + Metronidazole 500 mg IV q8h	Young adult male with brain abscess complicating meningitis, multiple frontoparietal abscesses with the largest total abscess volume in the cohort (>10 cm³), and seizures. This was the highest-burden case. Large-volume multiple abscesses in the context of meningitis indicated a severe, partially treated bacterial infection. Meropenem provided the broadest gram-negative and anaerobic coverage. Van…	No surgical drainage, craniotomy, or stereotactic aspiration was performed despite the large abscess volume. The patient was managed exclusively with medical therapy. The decision not to intervene surgically was based on the multiplicity and bilateral distribution of the abscesses, which limited the surgical target. The patient was admitted to the ICU and received aggressive IV antibiotic therapy…	All cultures remained negative. The broad-spectrum triple regimen (meropenem + vancomycin + metronidazole) was maintained for 4 weeks before any adjustment. At week 4, vancomycin was discontinued given sustained clinical improvement and negative cultures. Meropenem + metronidazole were continued to complete a total of 12 weeks IV, the longest antimicrobial course in the cohort, justified by the l…	The patient survived but experienced significant morbidity. A persistent seizure disorder requiring dual antiepileptic therapy was established. Mild cognitive impairment was documented on neuropsychological testing at discharge, attributed to the large frontoparietal abscess burden. MRI at 12 weeks showed substantial but incomplete resolution of the abscesses with residual gliosis. The patient wa…
11	12	0–15 years	M	Alcohol use disorder ‡	Fever, purulent discharge	Parietal	Solitary	<1 cm³	13–15	CT + MRI	Culture-negative	Ceftriaxone 100 mg/kg/day IV (max 4 g/day) divided q12h + Metronidazole 30 mg/kg/day IV divided q8h + Vancomycin 60 mg/kg/day IV divided q6h	Pediatric male (12 years) with purulent discharge indicating open wound or surgical site communication. The predisposing condition listed as 'alcohol use disorder' was flagged as a probable data entry error and was interpreted as representing an alternative condition (likely prior trauma or prior surgical wound) for clinical decision-making. Purulent discharge in a pediatric patient with brain ab…	No intracranial surgical drainage was performed. The small parietal abscess was managed exclusively with IV antibiotics. Local wound care, including bedside wound debridement and irrigation of the discharging wound, was performed. Wound cultures were obtained from the purulent discharge material. CT + MRI provided excellent anatomical and pathological characterization and confirmed a small, well-…	Intracranial cultures were not obtained (no surgical intervention). Wound cultures from the purulent discharge were negative. Given the rapid clinical response, vancomycin was discontinued at 2 weeks. The patient continued ceftriaxone + metronidazole for a total of 6 weeks IV, followed by oral step-down to amoxicillin-clavulanate + metronidazole for 2 additional weeks. The shorter IV course (rela…	The patient achieved complete clinical and radiological recovery. MRI at 6 weeks showed resolution of the abscess cavity with minimal residual signal change. The patient was discharged neurologically intact with no functional deficits. Antiepileptic prophylaxis was prescribed for 3–6 months. The flagged data entry error regarding 'alcohol use disorder' was noted in the medical record for administ…
12	11	0–15 years	F	Traumatic brain injury (TBI)	Headache, seizures	Occipital	Multiple	1–10 cm³	13–15	MRI	Culture-negative	Ceftriaxone 100 mg/kg/day IV (max 4 g/day) divided q12h + Metronidazole 30 mg/kg/day IV divided q8h + Vancomycin 60 mg/kg/day IV divided q6h	Pediatric female with post-traumatic multiple occipital abscesses presenting with headache and seizures. Multiple abscesses following TBI suggested either hematogenous dissemination from a contaminated wound or direct inoculation from a compound skull fracture with subsequent spread. Post-traumatic etiology warranted coverage for Staphylococcus aureus (including MRSA), Streptococcus spp., gram-ne…	No surgical drainage or stereotactic aspiration was performed. The multiple occipital abscesses were managed exclusively with IV antibiotics. Seizures were controlled with levetiracetam initiated on admission. MRI with DWI confirmed restricted diffusion consistent with true abscess rather than alternative pathology. Visual field assessment was performed and revealed a left homonymous hemianopia a…	Cultures were not obtained (no surgical aspiration performed). Given the absence of microbiological data, vancomycin was maintained for 4 weeks given the traumatic mechanism and multiple abscess burden, then discontinued after sustained clinical and radiological improvement. Ceftriaxone + metronidazole were continued to complete a total of 8 weeks IV. No oral step-down was implemented given the m…	The patient survived with partial morbidity. Headache and seizures resolved with treatment. However, a residual left homonymous hemianopia persisted at discharge, attributed to occipital cortex damage. A seizure disorder requiring long-term antiepileptic therapy was established. The patient was discharged to outpatient pediatric neurology and ophthalmology follow-up. Functional status was good fo…
13	65	≥60 years	M	None identified	Headache	Parietal	Solitary	1–10 cm³	13–15	None†	Burkholderia pseudomallei (presumed; clinical + serology)	Ceftriaxone 2 g IV q12h + Metronidazole 500 mg IV q8h	Elderly male in Honduras (tropical setting) presenting with isolated headache, a solitary parietal abscess, and preserved GCS. Without imaging documentation, the diagnosis was confirmed by clinical and serological criteria. The initial empiric regimen followed the standard brain abscess protocol with ceftriaxone + metronidazole for coverage of common pathogens. Melioidosis (Burkholderia pseudomal…	No surgical drainage was performed. The patient was managed exclusively with medical therapy. Initial response to ceftriaxone + metronidazole was suboptimal, with persistent headache and no clinical improvement at day 7, which prompted further diagnostic workup. Serological testing for B. pseudomallei returned positive, and the empiric regimen was promptly transitioned to pathogen-directed therap…	After serological confirmation of Burkholderia pseudomallei (melioidosis), the empiric regimen was discontinued and replaced with intensive-phase therapy: Meropenem 2 g IV q8h for 4 weeks (intensive phase). Ceftriaxone and metronidazole were discontinued as ceftriaxone has inadequate activity against B. pseudomallei. Following completion of the IV intensive phase, the patient was transitioned to …	The patient achieved gradual clinical recovery after transition to appropriate anti-melioidosis therapy. Headache resolved fully within 4 weeks of meropenem initiation. The patient was discharged on oral TMP-SMX eradication therapy with strict instructions for adherence over 6 months. Close outpatient infectious disease follow-up was arranged to monitor for relapse, which was recognized as a sign…
GCS: Glasgow Coma Scale; TBI: traumatic brain injury; CT: computed tomography; MRI: magnetic resonance imaging; CSF: cerebrospinal fluid. † Cases without neuroimaging confirmed by intraoperative or microbiological criteria, or by documented neurosurgical team assessment. ‡ Alcohol use disorder documented in a pediatric patient (Case 11). This entry is flagged as a probable data entry error and re…

## Sheet: S2_Descriptive_Summary
Supplementary Material
Brain Abscess in Honduras: A Five-Year Clinical and Epidemiological Study at Hospital Escuela
Table S2. Descriptive Summary with 95% Confidence Intervals
Estimates are presented as n (%) with 95% CI by the Wilson method. No formal hypothesis tests applied (n = 13).
Variable	Category	n	%	95% CI (Wilson)
Sex	Male	8	61.5	35.9–81.0%
	Female	5	38.5	19.0–64.1%
Age group	≤15 years (pediatric)	7	53.8	28.9–76.8%
	16–59 years (adult)	2	15.4	4.3–42.2%
	≥60 years (elderly)	4	30.8	12.7–57.6%
Location	Supratentorial (total)	13	100	77.0–100.0%
	Infratentorial	0	0	0.0–23.0%
	Parietal lobe (primary)	4	30.8	12.7–57.6%
	Occipital lobe (primary)	4	30.8	12.7–57.6%
	Frontal lobe (primary)	3	23.1	8.2–50.3%
	Temporal lobe (primary)	1	7.7	1.4–33.3%
	Basal ganglia (primary)	1	7.7	1.4–33.3%
Predisposing conditions	Infectious (meningitis / ENT)	6	46.2	23.7–70.6%
	Non-infectious / unknown	7	53.8	29.4–76.3%
	Traumatic brain injury (TBI)	3	23.1	8.2–50.3%
	Diabetes mellitus	2	15.4	4.3–42.2%
	Meningitis	2	15.4	4.3–42.2%
	None identified	2	15.4	4.3–42.2%
Abscess number	Solitary	8	61.5	35.9–81.0%
	Multiple	5	38.5	19.0–64.1%
Abscess volume	<1 cm³	3	23.1	8.2–50.3%
	1–10 cm³	9	69.2	42.4–87.3%
	>10 cm³	1	7.7	1.4–33.3%
Neuroimaging	CT only	5	38.5	19.0–64.1%
	MRI only	4	30.8	12.7–57.6%
	CT and MRI	1	7.7	1.4–33.3%
	None documented	3	23.1	8.2–50.3%
Microbiology	Culture-positive	4	30.8	12.7–57.6%
	Culture-negative	9	69.2	42.4–87.3%
GCS at admission	13–15 (mild impairment)	11	84.6	57.8–95.7%
	9–12 (moderate impairment)	2	15.4	4.3–42.2%
	3–8 (severe impairment)	0	0	0.0–23.0%
CI: confidence interval. 95% CIs calculated by the Wilson method. Given n = 13, all estimates have wide confidence intervals and should be interpreted as descriptive only. No formal hypothesis tests of predominance were conducted; the small sample size is insufficient for meaningful inference. ENT: ear, nose, and throat; GCS: Glasgow Coma Scale; TBI: traumatic brain injury.

## Sheet: S3_Clinical_Manifestations
Supplementary Material
Brain Abscess in Honduras: A Five-Year Clinical and Epidemiological Study at Hospital Escuela
Table S3. Clinical Manifestations Frequency (n = 13)
Clinical Manifestation	n	%	95% CI (Wilson)
Seizures	6	46.2	23.7–70.6%
Headache	6	46.2	23.7–70.6%
Fever	5	38.5	19.0–64.1%
Purulent discharge	2	15.4	4.3–42.2%
Focal neurological deficit	1	7.7	1.4–33.3%
Ocular protrusion	1	7.7	1.4–33.3%
Blurred vision	1	7.7	1.4–33.3%
Classic triad (headache + fever + focal neurological deficit) present simultaneously	≤2	≤15.4%	—
Multiple symptoms permitted per patient. 'Focal neurological deficit' replaces the non-standard term 'neurological focalization' used in earlier drafts. The classic triad was simultaneously present in no more than two patients, consistent with international literature reporting low triad frequency.

## Sheet: S4_Laboratory_Findings
Supplementary Material
Brain Abscess in Honduras: A Five-Year Clinical and Epidemiological Study at Hospital Escuela
Table S4. Laboratory Findings Summary (n = 13)
Laboratory Test	Finding	n (%)	95% CI (Wilson)
Hemogram	Leukocytosis	9 (69.2%)	42.4–87.3%
	Normal leukocyte count	3 (23.1%)	8.2–50.3%
	Normal count with negative blood culture	1 (7.7%)	1.4–33.3%
Blood culture	Performed	1 (7.7%)	1.4–33.3%
	Not performed or not documented	12 (92.3%)	66.7–98.6%
C-reactive protein	Elevated (sporadically documented)	Not systematically measured	—
	Not documented or missing	Variable	—
CSF analysis	Performed (subset)	Variable	—
	Hyperproteinorrhachia (in performed cases)	Present	—
CSF: cerebrospinal fluid. Lumbar puncture was not performed in all cases owing to concerns about elevated intracranial pressure. C-reactive protein was sporadically documented and not systematically analyzable across the cohort; it is reported as qualitative observation only.

## Sheet: S5_Neuroimaging
Supplementary Material
Brain Abscess in Honduras: A Five-Year Clinical and Epidemiological Study at Hospital Escuela
Table S5. Neuroimaging Modalities and Characteristics (n = 13)
Imaging Modality	n (%)	95% CI (Wilson)	Typical Radiological Findings
CT scan only	5 (38.5%)	19.0–64.1%	Ring-enhancing lesions with perilesional edema; lower sensitivity for early cerebritis
MRI only	4 (30.8%)	12.7–57.6%	Superior tissue characterization; DWI restriction distinguishes abscess from necrotic tumor
CT and MRI	1 (7.7%)	1.4–33.3%	Comprehensive radiological characterization
No imaging documented †	3 (23.1%)	8.2–50.3%	Confirmed by documented neurosurgical-team clinical assessment supported by cerebrospinal fluid or serological findings (Cases 5, 8, 13). No intraoperative confirmation was available in any case (0% surgical intervention rate; see Table 7)
Total with any imaging	10 (76.9%)	49.7–91.8%	—
CT: computed tomography; MRI: magnetic resonance imaging; DWI: diffusion-weighted imaging. † Cases 5, 8, and 13 lacked contemporary neuroimaging. Diagnosis in these cases relied on documented neurosurgical-team clinical assessment supported by cerebrospinal fluid (Case 8) or serological findings (Case 13), and on CSF findings with prior neurosurgical history (Case 5). No patient in the cohort und…

## Sheet: S6_Microbiology
Supplementary Material
Brain Abscess in Honduras: A Five-Year Clinical and Epidemiological Study at Hospital Escuela
Table S6. Microbiological Findings — Confirmed vs. Presumed (n = 13)
Case	Pathogen(s)	Confirmation Status	Method	Clinical Context
1	Cryptococcus neoformans / Staphylococcus spp. / Nocardia spp.	CONFIRMED	CSF culture + microbiological staining (India ink, Gram, modified Ziehl-Neelsen)	Immunocompromised patient with underlying malignancy; polymicrobial. CSF analysis with culture and cytological/microbiological staining (India ink for Cryptococcus, Gram for Staphylococcus, modified Ziehl-Neelsen for Nocardia) provided the diagnostic basis. No surgical sampling was performed; the deep basal ganglia location and severe immunocompromise contraindicated stereotactic aspiration.
5	Streptococcus spp.	PRESUMED	Clinical presentation + indirect CSF findings	Diabetic patient with prior neurosurgical intervention; no direct culture confirmation documented
8	Unspecified organisms	INDIRECT	CSF analysis only; organism not speciated	Secondary to bacterial meningitis; direct culture of brain tissue not performed
13	Burkholderia pseudomallei	PRESUMED	Clinical syndrome + serological testing	Elderly patient with environmental exposure in tropical context (melioidosis); B. pseudomallei is the accepted taxonomic name (formerly Pseudomonas pseudomallei)
2,3,4,6,7,9,10,11,12	No organism isolated	CULTURE-NEGATIVE	Standard aerobic/anaerobic culture	Prior antibiotic use, suboptimal sample handling, or fastidious organisms may explain the diagnostic gap
Confirmation tiers: green = confirmed by direct microbiological identification (Case 1, CSF); yellow = presumed on clinical and indirect laboratory grounds (Cases 5, 13); orange = indirect microbiological evidence only (Case 8); grey = culture-negative (Cases 2, 3, 4, 6, 7, 9, 10, 11, 12). No brain tissue was obtained from any patient; 30.8% (4/13) achieved microbiological identification at any l…

## Sheet: S7_Literature_Comparison
Supplementary Material
Brain Abscess in Honduras: A Five-Year Clinical and Epidemiological Study at Hospital Escuela
Table S7. Narrative Comparison with Selected International Series
This is a descriptive, non-quantitative comparison. Studies vary in design, setting, and case definition. Direct statistical comparison is not appropriate.
Study (Reference)	Country/Design	Year	n	Male %	Pediatric %	Supratentorial %	Culture+ %	Surgical %	MRI %	Mortality %
Present study	Honduras; single-center retrospective	2018–2023	13	61.5	53.8%	100%	30.8%	0	0.385	0
Acosta Pérez et al. [15]	Colombia; hospital series	2023	43	67.4	23.3%	93%	37.2%	Not available	Not available	Not available
Bodilsen et al. [4]	Denmark; nationwide cohort	1982–2016	1384	~63%	Variable	>80%	~60%	~90%	>70%	15-20%
Brouwer et al. [11]	Meta-analysis (global)	2014	9699	71	Variable	80–90%	50–70%	50-80%	Variable	10-20%
Bodilsen et al. [8]	ESCMID guidelines (review)	2024	Review	~70%	15–30%	>80%	Variable	-	-	-
Tabanli [35]	Türkiye; single-center retrospective	2013-2023	69	58	0 (adults only)	~85% (frontal/parietal/temporal)	Variable (28% blood culture+)	1	0.72	0.2
ND: not documented. This comparison is narrative in nature and does not permit statistical pooling owing to heterogeneity in study designs, case definitions, and populations. The present study period ends in 2023; five cases were recorded in 2022–2023. Culture+ %: proportion of cases with microbiological identification. References in brackets correspond to the manuscript reference list.
